# Supplementary material for: Synergistic Genotoxic Effects of Gamma Rays and UVB Radiation on Human Blood
Source: Antioxidants (Basel). 2025 Dec 2;14(12):1451. doi: 10.3390/antiox14121451 (PMC12729379; doi:10.3390/antiox14121451)
Supplement: Supplementary file 1 [file antioxidants-14-01451-s001.zip]

Archive with 1 entries (1 files):
- antioxidants-3958281-supplementary.pdf
